# Supplementary material for: Clarifying How Degree Entropies and Degree-Degree Correlations Relate to Network Robustness
Source: Entropy (Basel). 2022 Aug 24;24(9):1182. doi: 10.3390/e24091182 (PMC9497962; doi:10.3390/e24091182)
Supplement: Supplementary file 1 [file entropy-24-01182-s001.zip]

Archive with 1 entries (1 files):
- entropy-1865693-supplementary.pdf
